# Supplementary material for: Configuration analysis of negative silence in college classroom based on FSQCA method
Source: Sci Rep. 2025 Jul 9;15:24786. doi: 10.1038/s41598-025-09608-5 (PMC12241655; doi:10.1038/s41598-025-09608-5)
Supplement: Supplementary file 1 — Supplementary Material 1 [file 41598_2025_9608_MOESM1_ESM.xlsx]

## Sheet: Sheet1
Item1	Item2	Item3	Item4	Item5	Item6	Item7	Item8	Item9	Item10	Item11	Item12	Item13	Item14	Item15	Item16	Item17	Item18	Item19	Item20	Item21	Item22
2	2	2	2	3	2	2	1	1	2	1	2	2	2	2	2	1	2	2	2	2	1
3	3	2	2	2	2	2	2	2	2	2	2	3	2	2	2	2	2	2	2	2	1
3	4	4	3	4	4	4	4	4	3	2	2	2	1	2	1	1	1	2	3	3	2
3	3	3	2	2	3	3	3	3	2	2	2	3	3	2	2	3	2	3	3	3	3
4	2	2	2	2	2	2	2	2	2	2	2	2	2	2	2	2	2	2	2	2	2
3	2	3	2	4	3	3	4	4	2	2	2	2	2	3	3	3	3	3	3	2	2
3	4	2	2	2	2	1	2	3	2	2	2	1	1	2	1	2	1	2	3	4	2
2	1	3	2	2	2	3	2	2	2	2	1	4	2	2	2	3	1	2	3	3	3
3	2	3	2	2	2	3	4	2	3	2	2	1	2	3	3	3	2	2	2	2	2
2	1	2	2	2	2	2	2	1	2	2	3	2	2	2	2	2	2	2	2	2	2
4	4	3	4	4	4	4	4	4	2	2	2	3	3	3	2	2	3	4	4	3	4
2	2	3	2	3	3	3	2	1	3	4	3	3	2	2	2	3	3	3	3	3	3
3	3	3	3	3	3	3	4	4	3	4	3	3	3	3	3	3	2	4	4	4	4
2	2	2	2	4	4	4	4	3	4	2	2	4	2	4	4	2	2	2	2	2	2
4	3	4	3	2	3	3	4	3	3	2	2	3	3	3	2	2	2	3	3	3	3
4	4	4	4	4	4	4	4	4	3	3	3	3	3	3	2	3	2	4	3	3	4
3	3	3	2	3	3	2	4	4	3	3	2	3	3	3	3	2	3	3	4	3	3
2	2	2	2	4	4	3	4	3	4	2	2	1	1	3	4	3	3	3	3	2	3
2	2	2	2	4	3	3	3	3	3	2	2	4	4	2	3	3	4	3	3	3	3
3	4	4	3	4	4	4	4	4	4	3	2	3	2	4	2	4	2	4	4	4	4
3	2	2	2	1	1	1	3	2	4	2	1	2	2	1	1	1	1	4	3	2	4
3	4	2	2	2	3	3	4	3	2	2	2	3	3	3	2	2	2	2	2	2	3
4	2	3	2	3	3	3	4	3	5	4	4	4	3	2	4	2	1	2	3	3	4
3	4	4	3	2	3	3	4	3	3	2	2	3	3	3	2	2	2	2	2	4	3
1	3	3	2	2	2	4	4	3	2	4	4	3	5	5	3	3	5	1	3	1	3
3	3	3	3	4	2	3	4	4	3	3	3	3	3	4	3	3	2	4	4	3	4
3	3	2	1	3	1	1	1	1	2	2	1	3	4	3	2	1	1	4	3	4	2
3	2	2	4	3	2	2	4	3	1	3	2	3	4	2	2	1	1	3	4	3	1
3	2	3	2	3	1	1	1	1	4	1	1	3	3	3	3	3	2	3	3	2	3
3	3	3	3	4	4	3	3	2	2	2	2	3	3	3	3	3	2	3	3	4	3
1	4	4	4	2	3	2	4	3	2	2	2	3	3	2	3	2	2	3	3	3	3
3	2	2	3	2	2	2	2	2	3	3	2	3	2	2	2	4	2	3	4	3	3
1	1	1	1	2	1	2	2	2	2	3	1	1	3	1	1	1	2	2	2	2	2
3	3	3	3	4	5	4	5	4	3	2	2	1	1	2	4	4	2	4	4	4	4
1	1	1	1	1	1	1	2	1	3	3	2	1	1	1	1	2	1	3	2	1	1
4	4	2	2	4	4	4	4	3	3	2	1	3	3	2	2	3	3	3	4	4	2
4	3	4	3	4	4	4	4	4	2	2	2	3	3	3	2	2	2	3	4	4	4
3	4	3	2	4	4	4	4	4	2	2	2	1	1	2	2	2	2	3	4	2	2
4	4	4	4	4	4	4	4	4	4	4	3	1	1	1	4	2	2	5	5	5	2
4	4	3	4	3	3	4	4	4	4	4	4	3	3	3	3	3	4	3	4	4	4
3	3	4	3	2	3	3	3	2	4	4	4	1	1	2	3	3	2	2	3	3	3
4	3	2	2	4	3	2	3	2	3	2	3	5	1	2	2	3	1	3	3	2	5
3	3	2	2	4	4	4	5	4	3	3	3	2	2	4	2	2	2	1	3	3	3
3	2	4	2	3	2	3	4	3	3	3	3	2	2	2	3	3	2	2	3	3	4
4	2	2	2	3	2	2	3	3	4	3	2	1	3	2	3	1	3	1	1	2	2
5	2	3	2	3	2	3	3	2	1	1	1	1	1	2	1	2	3	2	4	4	4
3	3	3	3	3	3	4	3	3	2	2	1	1	1	3	1	2	2	5	4	4	2
2	2	2	2	2	2	2	2	2	2	2	2	3	3	3	3	2	3	2	3	2	2
3	3	3	2	2	3	2	5	2	4	2	2	3	2	2	2	3	3	3	2	3	2
4	3	3	3	3	3	4	4	4	4	4	4	4	2	3	3	3	3	3	3	3	3
3	3	2	2	2	3	2	2	2	2	1	1	2	2	2	3	2	1	1	2	5	3
4	4	3	3	3	3	2	3	2	3	4	3	3	4	2	1	1	3	3	3	3	3
3	3	4	3	3	2	2	3	2	2	2	2	2	2	2	2	2	2	3	3	3	3
3	3	3	3	3	3	3	3	3	3	3	3	2	2	2	3	3	2	3	3	3	3
5	1	5	1	4	3	3	4	5	4	4	1	3	1	3	3	2	3	3	4	4	4
2	1	2	2	2	2	2	2	2	3	3	2	2	2	3	2	2	2	3	4	4	3
3	2	2	3	3	3	3	4	3	3	3	2	2	2	2	1	1	1	2	3	2	2
2	2	2	1	2	2	2	2	2	2	2	2	3	2	4	1	1	1	3	4	4	3
3	3	3	3	3	4	4	4	5	3	3	2	4	2	4	3	3	3	3	3	2	3
3	3	2	2	2	3	2	2	2	3	2	2	3	3	3	3	2	2	3	3	3	3
3	3	4	3	4	3	2	3	3	2	2	1	3	3	3	2	2	3	4	2	3	3
3	3	3	3	4	4	4	4	4	3	2	2	2	2	3	2	2	2	3	3	3	3
1	1	2	2	2	2	2	2	1	2	1	1	2	1	3	2	1	2	1	2	2	1
4	4	3	3	4	4	4	4	4	3	2	2	2	3	3	2	2	2	3	3	3	3
3	2	4	3	3	3	3	3	3	3	3	3	3	3	2	4	4	4	4	4	4	2
3	2	4	2	3	4	2	4	2	3	3	3	4	4	4	3	2	2	3	4	4	4
3	4	3	2	2	2	2	3	1	2	2	1	2	3	3	2	2	2	3	4	2	3
1	1	2	2	2	2	2	1	2	3	2	2	4	3	2	2	2	2	4	4	2	3
2	2	4	2	1	2	1	1	1	3	2	2	2	1	1	1	3	1	2	2	2	1
2	1	2	2	1	2	2	2	2	1	2	3	1	4	3	2	2	1	1	2	2	2
1	1	2	1	2	1	1	4	4	3	3	2	3	2	3	1	3	2	5	5	3	3
2	3	1	2	4	2	3	2	2	2	2	2	4	2	1	3	1	1	2	4	4	3
3	2	2	2	3	3	2	3	2	2	2	2	3	2	3	2	2	2	3	3	2	2
3	3	2	2	2	2	4	2	2	3	2	2	4	4	3	3	4	4	4	4	2	2
3	2	2	3	2	3	3	2	2	3	3	4	3	3	3	2	3	1	2	2	3	3
2	2	2	1	2	4	1	1	1	2	1	1	3	3	4	3	2	2	3	5	3	3
4	2	2	2	2	2	2	2	2	3	2	3	1	1	2	2	3	2	3	2	2	1
4	2	3	2	4	2	4	4	4	3	2	2	1	1	3	3	4	4	3	4	4	4
3	4	2	2	3	2	2	2	2	3	3	2	2	2	3	2	2	1	3	3	2	4
1	1	2	1	2	2	2	2	2	3	3	4	2	3	4	2	4	1	5	5	5	5
1	1	2	1	2	1	1	2	1	2	2	2	3	3	3	2	3	1	3	3	3	3
1	1	1	1	1	1	1	2	1	2	2	1	3	3	3	3	4	1	3	3	3	3
1	2	4	4	4	4	4	4	4	2	2	2	2	4	4	2	2	4	4	4	4	4
3	5	4	4	4	4	4	4	4	4	4	4	3	2	2	1	1	1	4	5	4	4
3	4	4	2	4	3	2	2	2	3	3	1	2	1	3	1	2	2	2	3	3	3
2	4	2	2	1	1	1	1	1	3	1	1	2	2	3	1	1	3	5	4	4	2
4	5	3	4	5	4	2	4	1	2	2	1	2	3	4	2	4	4	4	4	5	3
4	3	3	2	3	2	3	2	2	3	1	1	3	3	2	2	2	2	3	4	2	2
3	2	2	2	4	3	4	4	4	2	1	1	4	4	4	1	2	2	5	5	3	2
2	2	2	2	1	1	1	1	1	3	3	3	2	2	2	2	2	1	2	3	3	3
3	3	2	3	2	2	2	2	2	3	3	3	2	1	3	2	2	2	3	3	3	3
4	4	3	4	3	2	3	3	3	1	2	2	3	3	3	3	2	2	4	4	4	2
4	4	3	2	2	2	2	2	2	2	2	2	1	1	1	1	2	2	2	3	3	3
3	2	2	4	4	4	4	4	4	4	2	4	4	3	3	4	4	4	3	2	2	2
3	3	3	4	5	4	5	4	5	3	2	2	3	2	2	1	3	1	3	4	4	5
2	2	2	2	5	5	5	5	4	4	2	2	2	2	3	2	3	2	2	4	4	4
4	5	5	3	4	4	5	5	5	4	2	2	3	2	2	2	2	2	4	4	4	2
2	2	3	2	2	2	2	3	2	4	2	2	2	3	2	2	4	2	4	4	4	4
3	3	2	2	1	2	2	3	2	4	4	2	2	2	4	1	2	3	4	5	3	2
4	2	4	4	2	2	2	4	4	4	2	2	4	4	2	4	2	4	2	2	4	4
4	4	4	4	2	2	2	1	1	2	1	1	3	3	1	3	3	3	1	3	3	3
3	2	2	2	2	2	2	3	2	2	2	1	3	3	2	2	2	3	2	2	3	2
2	2	2	2	2	2	2	2	2	2	2	2	2	2	3	3	3	3	3	3	3	2
3	3	3	3	3	3	3	3	3	2	2	2	2	3	3	2	2	2	3	3	3	3
2	2	3	2	2	2	2	2	1	3	2	2	3	3	2	2	1	1	2	2	2	2
3	3	3	2	2	2	3	3	2	1	1	3	1	2	2	3	1	1	1	1	3	2
2	2	2	2	2	2	2	2	2	1	1	1	2	3	3	1	1	2	2	3	2	2
3	3	3	3	3	3	3	3	3	3	3	3	3	2	2	2	3	2	3	3	3	3
3	3	3	3	3	4	4	4	3	3	2	2	3	2	2	2	2	2	3	4	3	2
5	5	5	5	5	5	5	5	5	5	3	5	3	3	5	3	5	5	5	5	5	5
2	2	2	2	2	3	2	2	2	1	1	1	3	2	3	3	3	3	3	3	3	3
2	2	2	2	2	2	2	2	2	2	2	2	2	3	3	2	2	2	3	3	3	3
3	2	2	2	2	2	2	2	2	2	1	1	2	3	2	3	2	3	2	2	3	2
3	2	2	2	3	3	3	2	2	3	2	2	2	3	3	2	3	2	3	3	3	2
3	2	2	2	2	1	2	3	2	2	2	3	3	3	3	2	3	1	4	4	4	3
4	2	2	2	4	2	2	3	2	2	2	2	2	3	3	3	3	3	3	3	2	2
3	3	3	3	3	3	3	2	2	2	2	2	4	2	2	3	3	2	4	4	3	3
3	4	3	4	4	4	4	4	4	3	3	3	1	1	1	2	2	3	3	3	3	3
3	4	2	3	4	3	3	3	3	2	2	2	3	4	3	2	2	2	4	4	3	2
2	2	2	2	2	2	2	2	3	2	2	2	2	4	2	3	3	5	3	3	3	3
3	4	3	3	3	3	3	3	3	2	2	2	2	1	1	1	1	1	1	1	3	1
2	2	2	2	3	3	3	2	2	2	2	3	2	3	3	2	4	3	3	3	3	3
2	2	1	2	2	2	2	1	1	1	1	1	1	2	2	2	1	1	2	2	3	3
3	2	4	2	3	4	4	4	2	3	3	3	3	2	2	2	3	2	3	3	3	4
4	4	5	4	4	4	4	4	3	3	3	4	2	2	3	3	2	2	2	2	2	2
2	2	2	2	2	2	3	3	3	2	1	1	3	5	3	3	2	3	2	2	2	2
2	2	2	2	2	2	2	2	1	1	1	1	2	3	2	1	1	3	3	3	3	3
3	2	3	2	2	2	2	2	2	3	2	2	2	2	3	3	3	3	2	3	4	2
5	5	3	2	5	5	5	5	3	3	3	3	5	5	5	3	4	5	5	5	5	5
4	4	3	3	3	3	2	2	2	2	2	2	3	2	2	2	2	3	3	3	3	2
4	3	3	2	5	4	5	5	5	2	2	1	1	3	3	2	1	1	3	3	4	4
3	3	3	3	3	3	3	3	3	2	2	2	3	4	3	2	2	2	2	2	3	2
5	5	4	4	4	4	4	4	3	2	1	1	1	1	1	1	1	2	3	3	3	3
5	4	4	4	3	3	3	4	3	2	2	2	4	4	3	2	2	3	4	3	4	3
3	2	2	1	1	2	1	3	1	3	2	1	3	2	1	1	2	1	1	1	2	1
3	3	4	2	2	2	3	4	2	2	2	2	3	3	3	2	2	2	4	4	4	4
5	5	2	2	1	1	2	2	2	2	4	4	2	4	4	2	2	2	4	4	4	4
4	4	3	2	2	3	2	2	2	3	4	4	2	4	3	3	3	2	4	4	4	3
3	2	2	2	3	2	3	4	4	3	2	2	2	1	2	2	1	1	3	4	4	3
1	3	3	3	2	2	4	3	2	1	2	1	1	2	1	1	2	1	3	3	4	3
3	3	2	2	3	3	3	3	3	2	2	2	1	2	2	3	3	3	2	3	3	3
3	3	2	3	4	4	3	5	3	2	2	2	3	4	2	2	2	3	2	3	3	2
3	3	2	3	4	3	3	4	3	2	2	1	1	1	1	2	2	1	3	3	4	3
2	2	2	2	2	2	1	1	1	3	3	3	2	3	3	2	2	1	3	2	2	2
3	3	4	3	3	3	3	4	3	2	2	2	3	3	3	2	2	4	5	5	5	4
2	3	4	2	5	4	5	5	5	2	2	1	2	2	3	4	4	4	4	4	4	3
3	3	3	3	2	2	2	3	2	2	2	1	2	2	3	2	3	3	3	3	3	2
2	2	2	2	3	2	4	3	2	3	3	3	2	3	3	2	2	2	3	3	3	3
3	3	3	3	3	3	3	3	3	2	2	1	2	3	3	2	3	2	3	3	4	3
2	2	2	2	2	2	2	2	2	3	3	3	2	2	3	3	3	3	3	4	4	3
5	5	3	2	4	2	4	4	3	3	2	3	5	2	2	3	2	2	4	4	4	4
3	3	2	2	2	2	3	3	3	1	2	2	2	2	2	1	1	1	3	4	4	3
3	3	3	3	3	3	3	3	2	2	2	2	3	2	2	2	2	2	3	3	3	3
3	2	3	2	2	3	3	3	3	2	1	1	1	1	1	1	3	3	2	2	2	2
3	4	3	4	3	2	3	4	2	2	2	2	1	2	3	2	1	2	2	3	2	3
3	2	4	2	3	3	4	4	3	3	3	3	2	3	4	2	3	2	4	3	2	2
4	3	4	3	4	4	4	4	4	3	2	2	4	2	3	2	2	2	4	4	4	3
3	3	2	3	3	3	3	3	2	2	2	2	3	3	3	2	2	2	2	3	3	2
3	3	3	3	3	2	3	3	3	1	1	1	1	2	1	1	2	3	3	3	3	3
3	3	2	3	3	3	3	4	3	2	3	2	3	3	2	1	1	2	2	2	2	3
3	3	4	2	4	3	3	4	5	4	4	3	4	3	2	2	2	4	4	3	4	3
3	2	2	2	4	4	4	4	4	3	2	2	3	3	3	3	2	4	3	3	3	3
3	4	2	2	2	2	2	2	1	1	1	1	2	3	2	3	2	2	2	2	3	2
5	5	5	5	5	5	5	3	5	1	5	2	3	4	2	2	2	2	3	2	5	5
3	2	2	2	2	2	2	3	3	1	1	1	1	1	1	1	1	1	1	1	3	1
1	1	3	1	1	1	2	3	1	2	2	1	1	4	4	1	1	1	4	4	4	1
3	3	4	3	4	4	4	4	4	2	1	1	1	3	2	1	1	1	2	2	2	3
2	2	2	2	2	2	2	2	2	1	1	1	3	3	3	3	2	2	2	2	2	2
4	2	2	3	3	3	3	3	3	3	2	2	3	3	1	2	3	3	3	1	5	3
3	2	2	3	3	3	2	2	2	2	2	2	3	4	4	2	2	2	3	3	3	3
3	2	2	2	3	3	4	4	3	2	1	2	2	3	3	2	4	2	4	4	3	3
3	1	2	2	1	1	1	1	1	1	1	1	3	3	1	1	1	3	4	1	1	1
2	2	4	2	2	2	4	3	3	1	1	1	1	2	2	1	1	1	1	1	1	1
2	3	2	2	2	2	2	2	2	3	2	2	3	3	3	3	2	2	4	4	4	3
3	3	1	1	4	4	4	4	4	2	2	2	3	3	3	2	2	2	2	3	3	4
2	2	2	2	3	2	3	3	3	2	2	2	2	2	3	2	4	2	3	3	3	3
3	2	2	2	2	2	2	2	2	2	2	2	2	2	2	2	3	3	3	3	4	3
2	2	2	2	3	3	2	2	2	2	2	3	3	4	4	3	3	3	3	3	3	3
2	2	1	1	3	2	2	2	2	1	1	1	1	3	2	2	2	2	2	2	2	2
2	2	1	1	3	2	3	3	2	2	2	2	3	3	4	4	3	2	4	2	3	3
3	1	2	1	3	3	3	3	3	4	3	3	5	5	5	3	5	3	3	3	3	3
3	3	2	2	3	3	3	3	2	2	2	2	2	2	2	2	2	2	2	2	3	2
2	5	5	4	5	5	5	5	5	2	2	2	4	4	4	4	2	1	2	3	3	3
3	5	2	5	4	3	3	3	3	2	3	2	2	3	2	2	2	2	3	3	3	3
4	2	3	3	3	3	3	3	2	2	2	2	2	4	3	3	2	2	3	3	3	4
3	4	4	3	5	5	5	4	3	2	2	2	2	4	2	3	3	3	4	3	3	3
3	2	2	2	3	3	4	4	4	2	2	3	2	3	3	2	2	2	3	2	3	3
3	3	3	3	3	3	3	3	3	1	1	1	3	5	3	3	1	3	3	3	3	3
3	3	3	3	4	4	3	3	3	3	2	2	4	4	3	3	3	3	4	4	5	4
3	2	2	3	3	3	2	3	2	1	1	1	1	2	3	1	3	1	3	3	4	3
2	2	2	2	3	4	2	4	1	4	2	3	2	4	2	1	2	2	2	5	4	1
4	3	3	3	4	4	4	4	4	2	2	3	3	4	3	2	3	2	3	4	3	4
1	1	3	2	1	1	1	1	1	3	3	3	3	3	3	2	3	2	3	3	3	3
1	1	2	1	2	2	4	4	2	2	2	1	4	2	1	1	1	1	1	1	1	1
2	2	2	2	2	2	2	2	2	2	2	2	3	2	4	2	2	3	2	2	2	2
2	1	1	1	1	1	1	1	1	1	1	1	1	3	1	1	1	1	1	1	1	1
2	1	1	2	2	1	1	1	1	2	2	2	3	3	3	3	2	2	3	3	3	2
3	4	3	2	3	2	2	2	2	3	3	3	3	3	3	2	2	2	3	3	2	3
3	4	3	3	2	2	2	2	2	1	1	2	2	2	2	3	3	2	2	3	3	2
3	2	2	2	3	1	2	2	2	3	3	3	2	4	3	2	1	1	4	3	3	3
4	4	4	4	5	5	5	4	5	2	2	4	2	4	3	3	3	3	3	3	3	3
3	3	4	3	2	2	3	3	2	2	2	2	1	4	3	3	2	3	3	4	4	3
3	2	3	2	2	2	3	3	3	3	2	3	3	4	3	2	3	2	3	3	3	3
3	3	3	2	4	4	4	4	4	3	2	3	5	4	4	3	4	2	5	3	4	5
3	3	4	1	1	1	1	1	1	3	4	2	1	1	1	3	1	3	4	4	1	1
2	2	1	2	3	2	3	3	3	2	2	2	3	4	4	1	1	3	3	3	3	2
2	2	2	2	2	2	2	3	2	2	2	3	2	3	2	2	2	2	3	2	3	2
3	4	3	4	3	1	3	3	2	1	1	1	1	2	1	1	1	2	2	3	4	3
3	2	2	2	3	2	2	3	2	3	2	2	3	3	2	2	3	1	2	3	2	2
4	3	4	3	4	4	4	4	3	3	2	2	3	2	3	3	3	3	3	3	3	3
4	3	3	3	3	3	3	3	3	3	3	3	3	3	3	1	1	3	3	3	5	1
2	2	2	2	3	3	2	2	2	2	2	2	2	3	3	2	2	2	2	2	2	2
4	4	3	3	4	4	4	4	2	2	3	2	2	2	3	2	2	2	2	3	3	2
4	3	3	2	3	2	2	4	3	2	2	2	3	3	3	2	2	1	3	3	3	3
3	2	2	2	2	2	2	3	3	3	3	3	3	3	4	2	2	2	3	4	3	2
5	2	1	1	2	2	2	2	2	1	1	2	3	3	3	3	1	1	2	2	2	2
3	1	2	2	2	2	2	2	2	2	2	2	4	3	4	3	2	3	1	2	3	3
1	2	2	2	2	2	3	2	1	3	2	1	2	2	4	2	2	3	3	4	4	3
3	3	3	3	5	5	4	4	4	2	2	5	3	3	3	3	1	1	1	2	5	4
3	4	3	3	3	3	3	3	3	3	3	3	3	3	3	3	3	3	3	3	3	3
2	2	2	2	2	2	2	2	2	1	2	1	4	4	2	1	1	1	1	1	3	2
5	5	5	5	3	3	3	2	2	5	2	2	5	1	3	3	5	5	5	4	4	4
